# Supplementary material for: TWN-RENCOD: A novel method for protein binding site comparison
Source: Comput Struct Biotechnol J. 2022 Dec 19;21:425–31. doi: 10.1016/j.csbj.2022.12.014 (PMC9798139; doi:10.1016/j.csbj.2022.12.014)
Supplement: Supplementary file 1 — Supplementary material [file mmc1.xlsx]

## Sheet: Table S1
Table S1
The differences in the activity (log) of Sunitinib and the binding site similarity values for various protein-pairs.
Protein-Pair	Activity-Difference	Sequence		PocketMatch		ProBis	IsoMIF	TWN-RENCOD
	(log)	Identity	Similarity	P-min	P-max
ITK-HPK1	0.09	0.35	0.53	0.63	0.51	0.62	0.41	0.76
VEGFR2-PDGFRA	0.28	0.47	0.63	0.67	0.58	0.84	0.61	0.83
PDGFRA-KIT	0.33	0.61	0.74	0.81	0.77	0.89	0.71	0.81
ITK-PHKG2	0.34	0.25	0.48	0.58	0.58	0.63	0.42	0.71
HPK1-PHKG2	0.43	0.26	0.44	0.66	0.53	0.7	0.63	0.82
VEGFR2-PHKG2	0.59	0.19	0.43	0.64	0.55	0.58	0.4	0.76
MST3-HPK1	0.6	0.48	0.65	0.73	0.66	0.78	0.4	0.8
VEGFR2-KIT	0.61	0.5	0.61	0.69	0.57	0.84	0.6	0.85
MST3-ITK	0.69	0.28	0.53	0.57	0.52	0.59	0.59	0.7
PDGFRA-PHKG2	0.87	0.17	0.34	0.51	0.51	0.56	0.43	0.76
VEGFR2-ITK	0.94	0.26	0.42	0.62	0.54	0.68	0.74	0.62
VEGFR2-HPK1	1.03	0.16	0.27	0.67	0.47	0.64	0.43	0.72
MST3-PHKG2	1.03	0.33	0.56	0.64	0.58	0.69	0.45	0.77
KIT-PHKG2	1.2	0.2	0.43	0.56	0.54	0.58	0.44	0.75
PDGFRA-ITK	1.22	0.15	0.28	0.56	0.56	0.7	0.5	0.63
PDGFRA-HPK1	1.31	0.13	0.4	0.61	0.49	0.69	0.48	0.76
ITK-KIT	1.55	0.15	0.43	0.62	0.59	0.71	0.65	0.66
MST3-PAK6	1.58	0.46	0.66	0.63	0.57	0.75	0.55	0.8
MST3-VEGFR2	1.62	0.29	0.54	0.62	0.49	0.59	0.41	0.68
CDK2-PAK6	1.62	0.34	0.5	0.66	0.63	0.724	0.5	0.6
KIT-HPK1	1.64	0.15	0.38	0.65	0.56	0.66	0.52	0.76
MST3-PDGFRA	1.9	0.21	0.38	0.47	0.42	0.58	0.43	0.72
PAK6-HPK1	2.18	0.3	0.48	0.68	0.55	0.73	0.6	0.85
MST3-KIT	2.23	0.19	0.44	0.51	0.48	0.6	0.53	0.72
ITK-PAK6	2.27	0.43	0.7	0.57	0.57	0.52	0.46	0.72
PAK6-PHKG2	2.61	0.23	0.39	0.66	0.66	0.74	0.51	0.77
VEGFR2-PAK6	3.2	0.32	0.42	0.55	0.48	0.61	0.54	0.68
MST3-CDK2	3.2	0.29	0.38	0.59	0.51	0.74	0.51	0.63
PDGFRA-PAK6	3.48	0.2	0.34	0.47	0.47	0.62	0.46	0.7
CDK2-HPK1	3.8	0.37	0.54	0.66	0.51	0.76	0.56	0.66
PAK6-KIT	3.81	0.24	0.48	0.51	0.48	0.63	0.46	0.7
ITK-CDK2	3.89	0.22	0.42	0.63	0.6	0.63	0.41	0.67
CDK2-PHKG2	4.23	0.16	0.37	0.6	0.57	0.72	0.48	0.6
VEGFR2-CDK2	4.82	0.2	0.43	0.55	0.5	0.53	0.37	0.62
PDGFRA-CDK2	5.1	0.18	0.38	0.51	0.48	0.57	0.41	0.54
CDK2-KIT	5.43	0.12	0.35	0.55	0.49	0.58	0.35	0.55

## Sheet: Table S2
Table S2
The differences in the activity (log) and the differences in the binding energy (absolute values in kcal mol−1) of Sunitinib for various protein-pairs.
Protein-Pair	Activity-Difference (log)	Binding Energy Difference (absolute value in kcal mol−1)
ITK-HPK1	0.09	43.81
VEGFR2-PDGFRA	0.28	53.51
PDGFRA-KIT	0.33	2.1
ITK-PHKG2	0.34	15.32
HPK1-PHKG2	0.43	28.49
VEGFR2-PHKG2	0.59	19.56
MST3-HPK1	0.6	45.39
VEGFR2-KIT	0.61	51.42
MST3-ITK	0.69	1.58
PDGFRA-PHKG2	0.87	33.95
VEGFR2-ITK	0.94	34.89
VEGFR2-HPK1	1.03	8.93
MST3-PHKG2	1.03	13.74
KIT-PHKG2	1.2	31.85
PDGFRA-ITK	1.22	18.63
PDGFRA-HPK1	1.31	62.44
ITK-KIT	1.55	16.53
MST3-PAK6	1.58	58.18
MST3-VEGFR2	1.62	36.47
CDK2-PAK6	1.62	30.7752
KIT-HPK1	1.64	60.34
MST3-PDGFRA	1.9	17.05
PAK6-HPK1	2.18	12.76
MST3-KIT	2.23	14.95
ITK-PAK6	2.27	56.6
PAK6-PHKG2	2.61	41.27
VEGFR2-PAK6	3.2	21.71
MST3-CDK2	3.2	27.4
PDGFRA-PAK6	3.48	75.23
CDK2-HPK1	3.8	17.99
PAK6-KIT	3.81	73.13
ITK-CDK2	3.89	25.82
CDK2-PHKG2	4.23	10.5
VEGFR2-CDK2	4.82	9.06
PDGFRA-CDK2	5.1	44.45
CDK2-KIT	5.43	42.35

## Sheet: Table S3
Table S3
The p-values for Pearson correlation coefficient (given in parentheses) comparisons.
	Identity (0.37)	Similarity (0.35)	P-min (0.46)	P-max (0.34)	Pro-Bis (0.32)	Iso-MIF (0.36)	TWN-RENCOD (0.67)
Identity (0.37)	1
Similarity (0.35)	0.4628	1
P-min (0.46)	0.3291	0.2961	1
P-max (0.34)	0.3853	0.4816	0.2818	1
Pro-Bis (0.32)	0.4088	0.4454	0.2505	0.4637	1
Iso-MIF (0.36)	0.4813	0.4815	0.3124	0.4631	0.4271	1
TWN-RENCOD (0.67)	0.0431	0.0352	0.1	0.0318	0.0258	0.039	1
